# Supplementary material for: Trichodermin Induces G0/G1 Cell Cycle Arrest by Inhibiting c-Myc in Ovarian Cancer Cells and Tumor Xenograft-Bearing Mice
Source: Int J Mol Sci. 2021 May 9;22(9):5022. doi: 10.3390/ijms22095022 (PMC8126000; doi:10.3390/ijms22095022)
Supplement: Supplementary file 1 [file ijms-22-05022-s001.zip]

Archive with 1 entries (1 files):
- ijms-1188800-supplementary.pdf
